# Supplementary material for: Potential use of sludge from El Ferrol Bay (Chimbote, Peru) for the production of lipids in the culture of Scenedesmus acutus (Meyen, 1829)
Source: Sci Rep. 2024 Mar 23;14:6968. doi: 10.1038/s41598-024-52919-2 (PMC10960819; doi:10.1038/s41598-024-52919-2)
Supplement: Supplementary file 1 — Supplementary Information. [file 41598_2024_52919_MOESM1_ESM.xlsx]

## Sheet: Population
Day 0				Day 1				Day 2				Day 3				Day 4				Day 5				Day 6				Day 7
.				.				.				.				.				.				.				.
HM R1	Count	Total		HM R1	Count	Total		HM R1	Count	Total		HM R1	Count	Total		HM R1	Count	Total		HM R1	Count	Total		HM R1	Count	Total		HM R1	Count	Total
1	46	46		1	36	36		1	56	56		1	55	55		1	82	82		1	207	207		1	267	267		1	318	318
2	4	8		2	2	4		2	3	6		2	9	18		2	15	30		2	24	48		2	26	52		2	27	54
4	3	12		4	5	20		4	6	24		4	9	36		4	13	52		4	21	84		4	30	120		4	38	152
8	0	0		8	0	0		8	0	0		8	5	40		8	5	40		8	27	216		8	53	424		8	72	576
Total		66		Total		60		Total		86		Total		149		Total		204		Total		555		Total		863		Total		1100
HM R2	Count	Total		HM R2	Count	Total		HM R2	Count	Total		HM R2	Count	Total		HM R2	Count	Total		HM R2	Count	Total		HM R2	Count	Total		HM R2	Count	Total
1	46	46		1	37	37		1	39	39		1	44	44		1	121	121		1	215	215		1	179	179		1	329	329
2	4	8		2	3	6		2	6	12		2	4	8		2	9	18		2	18	36		2	38	76		2	39	78
4	3	12		4	4	16		4	11	44		4	10	40		4	23	92		4	25	100		4	29	116		4	63	252
8	0	0		8	0	0		8	1	8		8	4	32		8	15	120		8	29	232		8	61	488		8	145	1160
Total		66		Total		59		Total		103		Total		124		Total		351		Total		583		Total		859		Total		1819
HM R3	Count	Total		HM R3	Count	Total		HM R3	Count	Total		HM R3	Count	Total		HM R3	Count	Total		HM R3	Count	Total		HM R3	Count	Total		HM R3	Count	Total
1	46	46		1	38	38		1	41	41		1	59	59		1	147	147		1	235	235		1	338	338		1	567	567
2	4	8		2	1	2		2	5	10		2	14	28		2	31	62		2	20	40		2	41	82		2	127	254
4	3	12		4	2	8		4	6	24		4	11	44		4	18	72		4	21	84		4	41	164		4	87	348
8	0	0		8	0	0		8	0	0		8	3	24		8	24	192		8	35	280		8	74	592		8	57	456
Total		66		Total		48		Total		75		Total		155		Total		473		Total		639		Total		1176		Total		1625
20%R1	Count	Total		20%R1	Count	Total		20%R1	Count	Total		20%R1	Count	Total		20%R1	Count	Total		20%R1	Count	Total		20%R1	Count	Total		20%R1	Count	Total
1	46	46		1	28	28		1	52	52		1	101	101		1	331	331		1	365	365		1	478	478		1	594	594
2	4	8		2	4	8		2	3	6		2	9	18		2	45	90		2	24	48		2	31	62		2	25	50
4	3	12		4	11	44		4	12	48		4	2	8		4	11	44		4	8	32		4	14	56		4	10	40
8	0	0		8	0	0		8	0	0		8	3	24		8	3	24		8	0	0		8	1	8		8	1	8
Total		66		Total		80		Total		106		Total		151		Total		489		Total		445		Total		604		Total		692
20%R2	Count	Total		20%R2	Count	Total		20%R2	Count	Total		20%R2	Count	Total		20%R2	Count	Total		20%R2	Count	Total		20%R2	Count	Total		20%R2	Count	Total
1	46	46		1	26	26		1	39	39		1	122	122		1	328	328		1	401	401		1	536	536		1	538	538
2	4	8		2	3	6		2	4	8		2	8	16		2	16	32		2	10	20		2	12	24		2	24	48
4	3	12		4	11	44		4	4	16		4	7	28		4	11	44		4	9	36		4	10	40		4	9	36
8	0	0		8	0	0		8	1	8		8	3	24		8	0	0		8	0	0		8	0	0		8	0	0
Total		66		Total		76		Total		71		Total		190		Total		404		Total		457		Total		600		Total		622
20%R3	Count	Total		20%R3	Count	Total		20%R3	Count	Total		20%R3	Count	Total		20%R3	Count	Total		20%R3	Count	Total		20%R3	Count	Total		20%R3	Count	Total
1	46	46		1	27	27		1	37	37		1	129	129		1	328	328		1	415	415		1	540	540		1	471	471
2	4	8		2	2	4		2	6	12		2	6	12		2	28	56		2	19	38		2	15	30		2	29	58
4	3	12		4	6	24		4	9	36		4	9	36		4	6	24		4	5	20		4	7	28		4	11	44
8	0	0		8		0		8	0	0		8	1	8		8	1	8		8	0	0		8	0	0		8	0	0
Total		66		Total		55		Total		85		Total		185		Total		416		Total		473		Total		598		Total		573
40%R3	Count	Total		40%R3	Count	Total		40%R3	Count	Total		40%R3	Count	Total		40%R3	Count	Total		40%R3	Count	Total		40%R3	Count	Total		40%R3	Count	Total
1	46	46		1	23	23		1	52	52		1	66	66		1	133	133		1	267	267		1	359	359		1	464	464
2	4	8		2	4	8		2	2	4		2	12	24		2	22	44		2	22	44		2	40	80		2	67	134
4	3	12		4	6	24		4	8	32		4	9	36		4	13	52		4	14	56		4	16	64		4	15	60
8	0	0		8	0	0		8	0	0		8	1	8		8	1	8		8	1	8		8	0	0		8	0	0
Total		66		Total		55		Total		88		Total		134		Total		237		Total		375		Total		503		Total		658
40%R2	Count	Total		40%R2	Count	Total		40%R2	Count	Total		40%R2	Count	Total		40%R2	Count	Total		40%R2	Count	Total		40%R2	Count	Total		40%R2	Count	Total
1	46	46		1	29	29		1	38	38		1	71	71		1	119	119		1	259	259		1	343	343		1	457	457
2	4	8		2	3	6		2	7	14		2	10	20		2	18	36		2	20	40		2	48	96		2	61	122
4	3	12		4	4	16		4	7	28		4	12	48		4	9	36		4	15	60		4	9	36		4	16	64
8	0	0		8	0	0		8	1	8		8	0	0		8	0	0		8	2	16		8	5	40		8	1	8
Total		66		Total		51		Total		88		Total		139		Total		191		Total		375		Total		515		Total		651
40%R3	Count	Total		40%R3	Count	Total		40%R3	Count	Total		40%R3	Count	Total		40%R3	Count	Total		40%R3	Count	Total		40%R3	Count	Total		40%R3	Count	Total
1	46	46		1	24	24		1	52	52		1	72	72		1	104	104		1	306	306		1	381	381		1	474	474
2	4	8		2	5	10		2	5	10		2	9	18		2	9	18		2	15	30		2	23	46		2	40	80
4	3	12		4	3	12		4	7	28		4	10	40		4	11	44		4	14	56		4	15	60		4	13	52
8	0	0		8	0	0		8	1	8		8	1	8		8	1	8		8	2	16		8	1	8		8	0	0
Total		66		Total		46		Total		98		Total		138		Total		174		Total		408		Total		495		Total		606
60%R1	Count	Total		60%R1	Count	Total		60%R1	Count	Total		60%R1	Count	Total		60%R1	Count	Total		60%R1	Count	Total		60%R1	Count	Total		60%R1	Count	Total
1	46	46		1	32	32		1	27	27		1	45	45		1	99	99		1	175	175		1	228	228		1	374	374
2	4	8		2	1	2		2	0	0		2	4	8		2	10	20		2	33	66		2	29	58		2	55	110
4	3	12		4	4	16		4	4	16		4	3	12		4	6	24		4	16	64		4	20	80		4	24	96
8	0	0		8	0	0		8	0	0		8	0	0		8	0	0		8	1	8		8	9	72		8	30	240
Total		66		Total		50		Total		43		Total		65		Total		143		Total		313		Total		438		Total		820
60%R2	Count	Total		60%R2	Count	Total		60%R2	Count	Total		60%R2	Count	Total		60%R2	Count	Total		60%R2	Count	Total		60%R2	Count	Total		60%R2	Count	Total
1	46	46		1	25	25		1	40	40		1	49	49		1	98	98		1	160	160		1	281	281		1	356	356
2	4	8		2	2	4		2	3	6		2	5	10		2	3	6		2	26	52		2	35	70		2	69	138
4	3	12		4	2	8		4	6	24		4	5	20		4	6	24		4	9	36		4	16	64		4	28	112
8	0	0		8	0	0		8	0	0		8	0	0		8	0	0		8	2	16		8	3	24		8	32	256
Total		66		Total		37		Total		70		Total		79		Total		128		Total		264		Total		439		Total		862
60%R3	Count	Total		60%R3	Count	Total		60%R3	Count	Total		60%R3	Count	Total		60%R3	Count	Total		60%R3	Count	Total		60%R3	Count	Total		60%R3	Count	Total
1	46	46		1	22	22		1	41	41		1	58	58		1	69	69		1	143	143		1	222	222		1	353	353
2	4	8		2	0	0		2	2	4		2	2	4		2	9	18		2	25	50		2	41	82		2	71	142
4	3	12		4	1	4		4	4	16		4	5	20		4	4	16		4	6	24		4	9	36		4	29	116
8	0	0		8	0	0		8	1	8		8	0	0		8	0	0		8	4	32		8	8	64		8	26	208
Total		66		Total		26		Total		69		Total		82		Total		103		Total		249		Total		404		Total		819
80%R1	Count	Total		80%R1	Count	Total		80%R1	Count	Total		80%R1	Count	Total		80%R1	Count	Total		80%R1	Count	Total		80%R1	Count	Total		80%R1	Count	Total
1	46	46		1	30	30		1	23	23		1	22	22		1	13	13		1	40	40		1	59	59		1	86	86
2	4	8		2	5	10		2	1	2		2	6	12		2	7	14		2	13	26		2	12	24		2	25	50
4	3	12		4	6	24		4	6	24		4	5	20		4	4	16		4	14	56		4	8	32		4	20	80
8	0	0		8	2	16		8	0	0		8	0	0		8	2	16		8	3	24		8	6	48		8	11	88
Total		66		Total		80		Total		49		Total		54		Total		59		Total		146		Total		163		Total		304
80%R2	Count	Total		80%R2	Count	Total		80%R2	Count	Total		80%R2	Count	Total		80%R2	Count	Total		80%R2	Count	Total		80%R2	Count	Total		80%R2	Count	Total
1	46	46		1	28	28		1	14	14		1	22	22		1	24	24		1	43	43		1	53	53		1	71	71
2	4	8		2	7	14		2	4	8		2	3	6		2	3	6		2	3	6		2	5	10		2	14	28
4	3	12		4	1	4		4	5	20		4	4	16		4	5	20		4	8	32		4	9	36		4	26	104
8	0	0		8	0	0		8	2	16		8	2	16		8	2	16		8	2	16		8	2	16		8	2	16
Total		66		Total		46		Total		58		Total		60		Total		66		Total		97		Total		115		Total		219
80%R3	Count	Total		80%R3	Count	Total		80%R3	Count	Total		80%R3	Count	Total		80%R3	Count	Total		80%R3	Count	Total		80%R3	Count	Total		80%R3	Count	Total
1	46	46		1	20	20		1	16	16		1	19	19		1	22	22		1	35	35		1	42	42		1	63	63
2	4	8		2	4	8		2	2	4		2	1	2		2	7	14		2	9	18		2	12	24		2	19	38
4	3	12		4	1	4		4	5	20		4	5	20		4	7	28		4	6	24		4	10	40		4	21	84
8	0	0		8	0	0		8	0	0		8	1	8		8	1	8		8	1	8		8	2	16		8	3	24
Total		66		Total		32		Total		40		Total		49		Total		72		Total		85		Total		122		Total		209

## Sheet: Temperature
Dia	TcR1	TcR2	TcR3	X	ED	T1R1	T1R2	T1R3	X	ED	T2R1	T2R2	T2R3	X	ED	T3R1	T3R2	T3R3	X	ED	T4R1	T4R2	T4R3	X	ED
0	22.3	22.2	22.2	22.2333	0.057735	22.2	22.4	22.4	22.3333	0.11547	22.5	22.5	22.5	22.5	0	22.5	22.5	22.3	22.4333	0.11547	22.3	22.3	22.3	22.3	0
1	22.4	22.3	22.1	22.2667	0.152753	22.1	22.2	22.4	22.2333	0.152753	22.8	22.4	22.5	22.5667	0.208167	22.5	22.6	23	22.7	0.264575	22.5	22.5	22.7	22.5667	0.11547
2	22.4	22.1	22.4	22.3	0.173205	22.4	22.6	22.4	22.4667	0.11547	23	23	23	23	0	23.1	23	23.1	23.0667	0.057735	23	22.7	22.6	22.7667	0.208167
3	22.2	22.2	22.1	22.1667	0.057735	22.2	22.4	22.4	22.3333	0.11547	22.7	22.5	22.6	22.6	0.1	22.6	22.7	22.8	22.7	0.1	22.6	22.4	22.3	22.4333	0.152753
4	22.3	22.3	22.3	22.3	0	22.5	22.4	22.5	22.4667	0.057735	22.6	22.6	22.8	22.6667	0.11547	22.7	22.7	22.9	22.7667	0.11547	22.8	22.5	22.3	22.5333	0.251661
5	22	22	22.2	22.0667	0.11547	22.4	22.4	22.4	22.4	4.35117e-15	22.4	22.4	22.5	22.4333	0.057735	22.6	22.8	22.8	22.7333	0.11547	22.8	22.5	22.3	22.5333	0.251661
6	21.4	21.6	21.7	21.5667	0.152753	21.6	21.9	21.8	21.7667	0.152753	21.8	22	22.1	21.9667	0.152753	21.9	22.2	22.5	22.2	0.3	21.9	22	21.8	21.9	0.1
7	21.6	21.5	21.7	21.6	0.1	21.6	21.7	21.8	21.7	0.1	21.8	21.8	21.9	21.8333	0.057735	21.8	22.1	22.3	22.0667	0.251661	21.5	21.7	21.8	21.6667	0.152753

## Sheet: pH
Dia	TcR1	TcR2	TcR3	X	ED	T1R1	T1R2	T1R3	X	ED	T2R1	T2R2	T2R3	X	ED	T3R1	T3R2	T3R3	X	ED	T4R1	T4R2	T4R3	X	ED
0	7.21	7.2	7.2	7.20333	0.0057735	8.15	8.1	8	8.08333	0.0763763	8.31	8.37	8.32	8.33333	0.0321455	8.41	8.49	8.48	8.46	0.043589	8.48	8.49	8.49	8.48667	0.0057735
1	7.22	7.3	7.23	7.25	0.043589	8.26	8.38	8.37	8.33667	0.0665833	8.44	8.42	8.48	8.44667	0.0305505	8.49	8.52	8.51	8.50667	0.0152753	8.43	8.46	8.48	8.45667	0.0251661
2	7.53	7.41	7.29	7.41	0.12	8.35	8.46	8.48	8.43	0.07	8.5	8.51	8.52	8.51	0.01	8.5	8.54	8.55	8.53	0.0264575	8.54	8.56	8.57	8.55667	0.0152753
3	7.54	7.57	7.49	7.53333	0.0404145	8.66	8.68	8.69	8.67667	0.0152753	8.65	8.61	8.65	8.63667	0.023094	8.57	8.58	8.58	8.57667	0.0057735	8.53	8.55	8.56	8.54667	0.0152753
4	7.89	7.84	7.85	7.86	0.0264575	8.81	8.82	8.95	8.86	0.0781025	8.64	8.69	8.76	8.69667	0.0602771	8.68	8.72	8.59	8.66333	0.0665833	8.54	8.52	8.55	8.53667	0.0152753
5	7.9	7.81	8.15	7.95333	0.176163	8.81	8.92	8.82	8.85	0.0608276	8.85	8.81	8.96	8.87333	0.0776745	8.72	8.79	8.77	8.76	0.0360555	8.61	8.59	8.56	8.58667	0.0251661
6	7.96	8.18	8.23	8.12333	0.143643	8.65	8.84	8.76	8.75	0.0953939	8.83	8.84	8.96	8.87667	0.0723418	8.61	8.88	8.85	8.78	0.147986	8.56	8.58	8.58	8.57333	0.011547
7	8.65	8.63	8.6	8.62667	0.0251661	8.53	8.67	8.64	8.61333	0.0737111	8.85	8.85	8.92	8.87333	0.0404145	8.84	8.81	8.87	8.84	0.03	8.49	8.62	8.73	8.61333	0.120139

## Sheet: others
Group	µ	Div./day	DT	Biomass	Lipids
HM R1	0.99	1.43	0.7	1.66	13.16
HM R2	1.07	1.54	0.65	1.84	17.31
HM R3	1.05	1.52	0.66	1.56	21.1
20 % R1	0.92	1.33	0.75	0.47	62.94
20 % R2	0.9	1.3	0.77	0.49	63.01
20 % R3	0.89	1.28	0.78	0.53	52.31
40 % R1	0.91	1.32	0.76	0.55	31.53
40 % R2	0.91	1.31	0.76	0.57	33.29
40 % R3	0.9	1.3	0.77	0.79	34.22
60 % R1	0.95	1.37	0.73	0.74	30.68
60 % R2	0.95	1.38	0.73	0.82	29.88
60 % R3	0.95	1.37	0.73	0.68	27.19
80 % R1	0.78	1.13	0.89	0.12	29.95
80 % R2	0.72	1.04	0.96	0.18	25.9
80 % R3	0.71	1.02	0.98	0.2	22.12
*R means repetition
