# Supplementary material for: Potential use of sludge from El Ferrol Bay (Chimbote, Peru) for the production of lipids in the culture of Scenedesmus acutus (Meyen, 1829)
Source: Sci Rep. 2024 Mar 23;14:6968. doi: 10.1038/s41598-024-52919-2 (PMC10960819; doi:10.1038/s41598-024-52919-2)
Supplement: Supplementary file 2 — Supplementary Information. [file 41598_2024_52919_MOESM2_ESM.odt]

Supplementary material

AB
A
B
Supplementary Figure 1. A) Scenedesmus acutus strain. B) Inoculum cryopreserved at 4 °C.

B
B
A
A


Supplementary Figure 2. A) Sludge sample from Chimbote Bay. B) Final aqueous medium for culture.

Supplementary Table 1.  Heussler-Merino culture medium composition. Each component is prepared with tap water and then used in a concentration of 1 mL/L of culture.
Compound
 Concentration
Urea (CH₄N₂O)
206 g/L
Phosphoric acid (H3PO4) 100%
35 mL/L
Potassium chloride (KCl)
19 g/L
Iron solution (Fe)*
2.5 g/L
*The iron solution is prepared with iron nails diluted in 100 mL of commercial chloridric acid (20%).
Supplementary Table 2. Chemical characterization of the medium by Inductively Coupled Plasma (ICP).
Total metals
L.C. (mg/L)
AES
Total metals
L.C. (mg/L)
AES
Ag
0,002
<0,002
Mg
0,02
285,00
Al
0,02
10,33
Mn
0,0003
0,0902
As
0,005
1,923
Mo
0,002
0,053
B
0,003
3,179
Na
0,06
>1000
Ba
0,003
0,202
Ni
0,0006
0,0232
Be
0,0002
<0,0002
P
0,01
10,94
Ca
0,02
138,50
Pb
0,002
0,080
Cd
0,0001
0,0028
Sb
0,003
<0,003
Ce
0,009
0,012
Se
0,005
0,013
Co
0,0006
0,0045
SiO2
0,01
>100
Cr
0,0003
0,0198
Sn
0.003
<0,003
Cu
0,002
0,072
Sr
0,0003
2,6880
Fe
0,002
11,080
Ti
0,0007
0,1719
Hg
0,001
<0,001
Tl
0.002
<0,002
K
0,1
298,7
V
0.001
0.066
Li
0,003
0,305
Zn
0.002
0.139


Supplementary Table 3. Growth, biomass and lipid production data.
Group
µ
Div./day
DT
Biomass
Lipids
HM R1
0.99
1.43
0.70
1.66
13.16
HM R2
1.07
1.54
0.65
1.84
17.31
HM R3
1.05
1.52
0.66
1.56
21.1
20 % R1
0.92
1.33
0.75
0.47
62.94
20 % R2
0.90
1.30
0.77
0.49
63.01
20 % R3
0.89
1.28
0.78
0.53
52.31
40 % R1
0.91
1.32
0.76
0.55
31.53
40 % R2
0.91
1.31
0.76
0.57
33.29
40 % R3
0.90
1.3
0.77
0.79
34.22
60 % R1
0.95
1.37
0.73
0.74
30.68
60 % R2
0.95
1.38
0.73
0.82
29.88
60 % R3
0.95
1.37
0.73
0.68
27.19
80 % R1
0.78
1.13
0.89
0.12
29.95
80 % R2
0.72
1.04
0.96
0.18
25.9
80 % R3
0.71
1.02
0.98
0.20
22.12
* R means repetition.


Supplementary Table 4. Cell density (cells/mL) of S. acutus.
Group
Day 0
Day 1
Day 2
Day 3
Day 4
Day 5
Day 6
Day 7
HM R1
66
60
86
149
204
555
863
1100
HM R2
66
59
103
124
351
583
859
1819
HM R3
66
48
75
155
473
639
1176
1625
20 % R1
66
80
106
151
489
445
604
692
20 % R2
66
76
71
190
404
457
600
622
20 % R3
66
55
85
185
416
473
598
573
40 % R1
66
55
88
134
237
375
503
658
40 % R2
66
51
88
139
191
375
515
651
40 % R3
66
46
98
138
174
408
495
606
60 % R1
66
50
43
65
143
313
438
820
60 % R2
66
37
70
79
128
264
439
862
60 % R3
66
26
69
82
103
249
404
819
80 % R1
66
80
49
54
59
146
163
304
80 % R2
66
46
58
60
66
97
115
219
80 % R3
66
32
40
49
72
85
122
209
* R means repetition.


Supplementary Table 5. Population structure of S. acutus. Cenobiums of 1, 2, 4, and 8 cells were counted.


Supplementary Table 6. Recording of temperature (°C).
Group
Day 0
Day 1
Day 2
Day 3
Day 4
Day 5
Day 6
Day 7
HM R1
22.3
22.4
22.4
22.2
22.3
22.0
21.4
21.6
HM R2
22.2
22.3
22.1
22.2
22.3
22.0
21.6
21.5
HM R3
22.2
22.1
22.4
22.1
22.3
22.2
21.7
21.7
20 % R1
22.2
22.1
22.4
22.2
22.5
22.4
21.6
21.6
20 % R2
22.4
22.2
22.6
22.4
22.4
22.4
21.9
21.7
20 % R3
22.4
22.4
22.4
22.4
22.5
22.4
21.8
21.8
40 % R1
22.5
22.8
23.0
22.7
22.6
22.4
21.8
21.8
40 % R2
22.5
22.4
23.0
22.5
22.6
22.4
22.0
21.8
40 % R3
22.5
22.5
23.0
22.6
22.8
22.5
22.1
21.9
60 % R1
22.5
22.5
23.1
22.6
22.7
22.6
21.9
21.8
60 % R2
22.5
22.6
23.0
22.7
22.7
22.8
22.2
22.1
60 % R3
22.3
23.0
23.1
22.8
22.9
22.8
22.5
22.3
80 % R1
22.3
22.5
23.0
22.6
22.8
22.8
21.9
21.5
80 % R2
22.3
22.5
22.7
22.4
22.5
22.5
22.0
21.7
80 % R3
22.3
22.7
22.6
22.3
22.3
22.3
21.8
21.8
* R means repetition.


Supplementary Table 7. Recording of pH.
Group
Day 0
Day 1
Day 2
Day 3
Day 4
Day 5
Day 6
Day 7
HM R1
7.21
7.22
7.53
7.54
7.89
7.90
7.96
8.65
HM R2
7.20
7.3
7.41
7.57
7.84
7.81
8.18
8.63
HM R3
7.20
7.23
7.29
7.49
7.85
8.15
8.23
8.60
20 % R1
8.15
8.26
8.35
8.66
8.81
8.81
8.65
8.53
20 % R2
8.10
8.38
8.46
8.68
8.82
8.92
8.84
8.67
20 % R3
8.00
8.37
8.48
8.69
8.95
8.82
8.76
8.64
40 % R1
8.31
8.44
8.50
8.65
8.64
8.85
8.83
8.85
40 % R2
8.37
8.42
8.51
8.61
8.69
8.81
8.84
8.85
40 % R3
8.32
8.48
8.52
8.65
8.76
8.96
8.96
8.92
60 % R1
8.41
8.49
8.50
8.57
8.68
8.72
8.61
8.84
60 % R2
8.49
8.52
8.54
8.58
8.72
8.79
8.88
8.81
60 % R3
8.48
8.51
8.55
8.58
8.59
8.77
8.85
8.87
80 % R1
8.48
8.43
8.54
8.53
8.54
8.61
8.56
8.49
80 % R2
8.49
8.46
8.56
8.55
8.52
8.59
8.58
8.62
80 % R3
8.49
8.48
8.57
8.56
8.55
8.56
8.58
8.73
* R means repetition.
